# Supplementary material for: Preliminary experience with continuous right ventricular pressure and transesophageal echocardiography monitoring in orthotopic liver transplantation
Source: PLoS One. 2022 Feb 4;17(2):e0263386. doi: 10.1371/journal.pone.0263386 (PMC8815904; doi:10.1371/journal.pone.0263386)
Supplement: S2 Appendix — (XLSX) [file pone.0263386.s002.xlsx]

## Sheet: Data
Patient	Timepoint	RV FAC (%)	Lateral wall strain	S'	TAPSE	sRVP	dRVP	sPAP	dPAP	mPAP	RVOT	CO	CI	dP/dT	Proto-end diastolic slope	CVP	HR	MAP	dP/dT/HR	NAdr (absolute)	NAdr (per kg)	SVR
ReVOLT_1	Baseline	38	-26	9.44	1.96	27.7107	10.4165	32.602	17.1962	23.1909	-4.69935	4.92269	2.27902	209.08	2.85664	10.9123	73.173	60.7884	2.85734	1	0.00987167	810.55
	III-5	31	-21	8.53	1.38	32.8833	9.14694	38.5131	19.0343	26.06	-4.87331	6.96653	3.22525	328.083	1.03258	8.62293	102.721	77.0515	3.19393	10	0.0987167	785.798
	III+5	55	-42	11.14	2.21	39.8449	10.619	47.1208	19.8418	28.2422	-5.82521	8.39603	3.88705	398.897	2.38102	9.65933	96.6054	71.3827	4.12914	20	0.197433	588.12
	HA	32	-22	11.69	1.64	33.5021	8.63985	38.1995	17.8818	23.8703	-3.23396	6.68064	3.09289	302.141	2.7576	7.90023	90.2198	65.8462	3.34894	15	0.148075	693.897
	III+240	42	-33	11.46	2.43	38.5422	10.3293	43.7708	17.3209	25.5835	-4.01651	7.15127	3.31077	335.84	4.76484	8.71445	80.2443	70.2587	4.18522	15	0.148075	688.485
ReVOLT_2	Baseline	39	-26	12.75	2.52	32.2842	8.52707	23.8818	14.7445	18.552	8.54195	8.72858	3.69855	277.866	4.5629		78.4891	116.161	3.54019	0	0
	III-5	27	-15	8.59	1.48	34.8951	4.76261	18.9563	11.9107	14.7036	16.3968	11.5114	4.87773	354.895	3.83114		109.334	87.1625	3.24597	4	0.0322581
	III+5	34	-22	13.93	2.19	41.1123	5.60905	23.5317	11.335	15.5639	18.7234	13.242	5.611	444.458	4.81152		95.9057	90.0411	4.63432	10	0.0806452
	HA	39	-19	15.2	2.06	40.9517	6.77659	28.3293	14.0653	19.5728	13.4876	6.30423	2.67129	378.928	4.70477		90.7891	87.1844	4.17371	8	0.0645161
	III+240	27	-26	11.73	1.28	37.4942	4.65109	23.3179	13.9903	18.764	14.4445	13.4577	5.70241	421.23	3.27458		102.929	80.6134	4.09245	8	0.0645161
ReVOLT_3	Baseline	55	-30	13.79	2.95	30.5164	8.54578	18.3399	11.6804	14.7164	12.3452	7.20445	3.77196	227.88	3.15952	6.98575	87.7451	70.3399	2.59706	0	0	703.5
	III-5	58	-38	11.07	2.54	40.816	8.35687	24.1037	9.2651	16.0704	16.9434	9.48288	4.96486	389.757	3.82755	26.6915	82.2409	53.3989	4.73921	6	0.08	225.311
	III+5	25	-17	9.28	1.65	46.831	13.5568	28.4966	11.9304	19.6766	18.5542	12.5388	6.56481	457.697	8.96165	9.811	87.9647	63.4469	5.20319	10	0.133333	342.208
	HA	45	-31	12.2	2.48	42.1402	11.4104	23.6672	11.1046	17.0257	18.6156	11.6519	6.10048	388.148	6.61395	8.44533	82.1148	53.4748	4.72689	9	0.12	309.164
	III+240	56	-33	14.57	4.22	42.9051	11.7277	27.4372	12.8489	19.823	15.7214	12.2084	6.39183	385.742	6.15699	9.69667	84.9537	52.8185	4.54062	8	0.106667	282.572
ReVOLT_4	Baseline	43	-28	13.87	2.62	41.5129	22.8021	37.5091	22.9768	29.6343	4.4375	5.23692	3.06253	271.599	7.1924	18.6352	66.2303	63.614	4.10083	2	0.0344828	687.103
	III-5	43	-33	16.85	3.85	39.1392	21.4801	34.1116	21.5506	26.5899	5.92708	4.79884	2.80634	199.16	6.78078	16.8172	67.3812	71.713	2.95572	14	0.241379	915.151
	III+5	49	-37	13.77	3.18	40.3353	19.9937	32.0159	21.3734	26.3683	9.50551	6.37252	3.72662	240.287	6.03252	15.5948	73.6882	78.1204	3.26086	20	0.344828	784.939
	HA	39	-34	12	3.09	33.1382	11.9181	21.6444	12.5973	16.8235	11.3744	6.44601	3.7696	255.832	5.1338	8.65256	71.5641	73.4254	3.57486	20	0.344828	803.881
	III+240	58	-39	17.44	3.84	36.091	11.831	23.4644	13.1612	17.7911	12.4309	6.74744	3.94587	274.064	5.6929	7.65054	80.6777	59.8008	3.39703	22	0.37931	618.312
ReVOLT_5	Baseline	37	-24	5.91	1.24	31.7245	8.64567	25.3475	13.5433	18.5916	5.50339	5.90895	2.58033	279.688	3.80288	8.80846	67.5815	69.7095	4.13852	1	0.00868056	824.526
	III-5	38	-20	9.1	1.07	28.2623	8.6867	19.0593	13.8564	17.0631	7.13925	5.56316	2.42933	238.406	2.69387	8.79554	80.8921	57.431	2.94721	15	0.130208	699.394
	III+5	51	-32	17.25	2.72	37.5734	10.1544	26.0085	15.1506	20.3533	10.2381	6.32124	2.76037	314.821	3.25906	10.0869	71.4255	64.1722	4.40769	27	0.234375	684.49
	HA	41	-22	14.64	2.55	30.0629	7.49486	23.0342	13.6671	18.0324	5.96547	5.21957	2.27929	268.461	3.03938	7.58215	73.279	54.0117	3.66355	20	0.173611	711.622
	III+240	38	-24	17.35	3.07	29.4083	10.7148	36.2712	18.0153	27.1558	-9.76204	8.292	3.62096	316.898	5.88056	10.2669	74.5458	62.0455	4.25106	20	0.173611	499.551
ReVOLT_6	Baseline	58	-43	12.62	3.8	46.0984	25.2859	43.0656	22.0753	30.2303	4.23385	7.09374	3.44356	279.897	9.17815	17.8619	63.9721	103.86	4.37529	0	0	969.843
	III-5	47	-26	7.24	1.3	21.2185	4.27	14.5908	4.82868	8.38548	6.99883	5.11825	2.48459	287.562	3.5485	13.7954	71.0398	73.8687	4.0479	10	0.116279	938.968
	III+5	50	-30	10.32	3.31	40.7856	15.0642	29.3223	12.0567	19.3339	13.1431	7.6881	3.73209	473.409	10.8136	16.1927	55.4313	76.2907	8.54046	20	0.232558	625.361
	HA	51	-40	14.64	2.52	45.8967	16.7807	33.251	13.0441	22.0365	14.1348	10.7175	5.20267	479.587	11.1532	17.2146	62.415	65.096	7.68384	15	0.174419	357.407
	III+240	53	-30	18.13	3.69	55.4308	19.1451	43.3879	26.0927	26.6111	15.7694	10.5101	5.10199	658.347	12.9958	19.8985	74.3687	72.2427	8.85248	2	0.0232558	398.43
ReVOLT_7	Baseline	27	-20	6.83	1.49	25.4927	6.96509	20.9092	8.16289	12.8702	4.77315	5.42183	3.17066	218.257	5.65372	15.504	57.0068	67.8318	3.82862	0	0	772.106
	III-5	22	-15	5.23	0.99	29.4518	3.31867	12.3876	5.51125	8.65454	17.2649	6.94634	4.06218	355.324	4.08565	2.73811	80.8026	69.4594	4.39743	3	0.0517241	768.42
	III+5	36	-20	10.28	1.63	38.075	3.01613	16.8472	5.60764	10.0786	21.4667	7.99818	4.6773	529.486	5.16653	1.85315	77.3985	64.6009	6.84104	8	0.137931	627.62
	HA	22	-12	10.32	1.79	36.0888	6.09901	20.6156	8.73838	13.8595	15.7329	7.29445	4.26576	387.911	3.64276	4.46595	94.9554	47.8775	4.08519	5	0.0862069	476.105
	III+240	25	-12	6.84	1.54	37.6756	3.28659	18.0677	7.34599	12.4959	19.9754	9.81195	5.73798	532.66	3.9503	4.0008	102.588	97.5074	5.19225	5	0.0862069	762.39
ReVOLT_8	Baseline	34	-22	11.37	3.05	57.4243	24.6218	50.8675	29.3576	38.1788	6.55672	3.63243	2.06388	418.396	7.01825	14.7028	73.5266	55.8148	5.69041	5	0.0802568	905.446
	III-5	19	-17	6.4	1.07	42.4406	13.3027	46.7778	23.8291	32.8718	-4.33715	3.53621	2.00921	364.397	3.2817	10.7363	70.2953	53.8825	5.1838	12	0.192616	976.101
	III+5	30	-20	10.79	1.48	58.7664	15.6394	44.9487	23.0342	31.9316	13.8177	4.13444	2.34911	628.472	6.08631	16.9735	64.1027	81.4433	9.80414	6	0.0963082	1247.47
	HA	40	-30	10.34	2.33	49.3796	11.5818	46.2991	23.3761	32.5128	3.08045	4.86803	2.76593	530.446	4.22702	10.0656	68.2664	43.2013	7.77024	8	0.128411	544.543
	III+240	18	-12	9.77	1.6	59.7485	20.6172					4.30094	2.44372	552.083	6.36822	15.9955	64.959	64.8273	8.49895	8	0.128411	908.299
ReVOLT_9	Baseline	47	-24	2.28	3.54	39.6568	10.4413	32.2735	14.0769	19.8718	7.38333	9.80938	5.54203	368.137	3.15946	10.2511	109.073	59.1676	3.37514	2	0.031746	398.936
	III-5	41	-25	11.2	2.11	37.3154	8.90856	20.9402	14.0085	16.9573	16.3752	5.81493	3.28527	380.968	3.74363	9.73959	108.645	60.3493	3.50655	10	0.15873	696.272
	III+5	14	-18	10.52	1.52	45.8675	9.30312	22.2821	12.8718	17.1197	23.5854	6.77371	3.82695	528.242	4.11406	14.0718	100.227	54.5778	5.27044	15	0.238095	478.39
	HA	48	-30	23.94	3.38	40.9349	7.83892	20.4103	11.5983	15.8803	20.5247	6.46864	3.6546	444.957	4.10568	8.24672	109.925	54.9991	4.04784	20	0.31746	578.204
	III+240	30	-24	16.99	2.56	49.4049	15.5837	33.0614	18.5351	26.2895	16.3435	10.3583	5.85213	425.351	8.00568	12.8113	105.037	76.931	4.04954	5	0.0793651	495.216
ReVOLT_10	Baseline	-26	-12.2	2.69	4.59	29.7221	4.71801	17.3304	7.58261	11.6087	12.3917	5.45144	2.85416	437.593	3.41629	15.8651	87.375	61.09	5.00822	1	0.0125	663.676
	III-5	-26	-8.55	1.5	3.65	39.5257	7.61664	19.8889	10.188	14.3333	19.6368	5.37465	2.81395	435.829	2.67513		93.4261	57.7009	4.66496	14	0.175
	III+5	-27	-18.18	2.95	4.48	47.8039	6.16875	18.1453	10.5128	14.2051	29.6586	5.95411	3.11734	672.245	3.94868	5.51139	95.1422	51.4415	7.06569	18	0.225	617.121
	HA	-24	-19.74	2.18	4.47	44.9666	7.65344	22.322	11.7797	16.7881	22.6445	8.06009	4.21994	520.898	3.28719	6.256	99.986	50.6741	5.20972	18	0.225	440.869
	III+240	-25	-15.41	2.34	4.36	42.6351	8.26296	19.735	13.4615	16.4188	22.9	7.63853	3.99923	509.433	4.50374	6.31392	108.665	58.8459	4.68809	15	0.1875	550.179
